# Supplementary material for: Effect of phase-change material blood containers on the quality of red blood cells during transportation in environmentally-challenging conditions
Source: PLoS One. 2020 Jan 29;15(1):e0227862. doi: 10.1371/journal.pone.0227862 (PMC6988926; doi:10.1371/journal.pone.0227862)
Supplement: S1 Data — (XLSX) [file pone.0227862.s001.xlsx]

## Sheet: Sheet
	Suspended RBCs						Leukocyte-depleted RBCs
2,3-DPG	C1	C7	C8	C9	C10		2,3-DPG	C31	C32	C33	C34	C40
Group 1	0.488	0.422	0.449	0.48	0.48		Group 1	0.499	0.497	0.497	0.505	0.542
Group 2	0.425	0.458	0.472	0.461	0.544		Group 2	0.448	0.386	0.462	0.489	0.534
Group 3	0.578	0.41	0.391	0.409	0.398		Group 3	0.41	0.396	0.396	0.41	0.425
FHb（mg/L）	C1	C7	C8	C9	C10		FHb（mg/L）	C31	C32	C33	C34	C40
Group 1	164.198	92.284	30.5556	64.8148	84.8765		Group 1	237.963	44.7531	44.4444	327.469	69.4444
Group 2	275.476	367.865	49.26	47.7801	112.474		Group 2	312.896	69.556	145.666	397.252	98.7315
Group 3	552.549	536.524	176.275	110.718	232.882		Group 3	578.564	123.621	195.213	557.336	201.041
Blood Biochemical Indexes
Group 1	C1	C7	C8	C9	C10		Group 1	C31	C32	C33	C34	C40
pH	<6.8	<6.8	<6.8	<6.8	<6.8		pH	<6.8	<6.8	<6.8	<6.8	<6.8
Na+ (mmol/L)	105	106	104	110	106		Na+ (mmol/L)	107	108	109	108	106
K+ (mmol/L)	6.7	4.8	7.6	3.8	6.9		K+ (mmol/L)	6.1	5.5	4.6	6	5.1
Glu (mmol/L)	＞27.8	＞27.8	＞27.8	＞27.8	＞27.8		Glu (mmol/L)	＞27.8	＞27.8	＞27.8	＞27.8	＞27.8
Lac (mmol/L)	5.4	5.9	6.8	5.3	5.6		Lac (mmol/L)	4.9	4.6	4	4.9	3.6
Group 2	C1	C7	C8	C9	C10		Group 2	C31	C32	C33	C34	C40
pH	<6.8	<6.8	<6.8	<6.8	<6.8		pH	<6.8	<6.8	<6.8	<6.8	<6.8
Na+ (mmol/L)	101	101	100	102	100		Na+ (mmol/L)	100	101	<100	100	102
K+ (mmol/L)	>20	>20	>20	>20	>20		K+ (mmol/L)	>20	>20	>20	>20	>20
Glu (mmol/L)	22.3	23.1	20.1	22.6	21.1		Glu (mmol/L)	25.8	25	26	25.1	26.1
Lac (mmol/L)	>15	>15	>15	>15	>15		Lac (mmol/L)	>15	>15	>15	>15	13.8
Group 3	C1	C7	C8	C9	C10		Group 3	C31	C32	C33	C34	C40
pH	<6.8	<6.8	<6.8	<6.8	<6.8		pH	<6.8	<6.8	<6.8	<6.8	<6.8
Na+ (mmol/L)	105	101	108	102	100		Na+ (mmol/L)	101	<100	<100	<100	<100
K+ (mmol/L)	>20	>20	>20	>20	>20		K+ (mmol/L)	>20	>20	20	>20	>20
Glu (mmol/L)	23.3	24.5	21.7	21.3	19.7		Glu (mmol/L)	24.4	23.3	25	24	26.1
Lac (mmol/L)	>15	>15	>15	>15	>15		Lac (mmol/L)	>15	>15	>15	>15	14.2
Hemorheologic Indexes
Group 1	C1	C7	C8	C9	C10		Group 1	C31	C32	C33	C34	C40
Shear Rate of Whole Blood Viscosity（1/S）	10.36	8.62	7.43	7.93	8.22		Shear Rate of Whole Blood Viscosity（1/S）	8.29	8.85	7.81	8.17	8.65
Shear Rate of Whole Blood Viscosity（5/S）	4.76	4.16	3.78	4.02	3.99		Shear Rate of Whole Blood Viscosity（5/S）	4.01	4.16	3.78	3.97	4.01
Shear Rate of Whole Blood Viscosity（50/S）	2.58	2.38	2.29	2.42	2.3		Shear Rate of Whole Blood Viscosity（50/S）	2.3	2.31	2.17	2.29	2.23
Shear Rate of Whole Blood Viscosity（200/S）	2.18	2.04	2	2.1	1.97		Shear Rate of Whole Blood Viscosity（200/S）	1.97	1.96	1.87	1.97	1.89
Plasma Viscosity	1.21	1.28	1.27	1.26	1.27		Plasma Viscosity	1.3	1.3	1.24	1.27	1.31
HCT	0.22	0.22	0.22	0.22	0.22		HCT	0.22	0.22	0.22	0.22	0.22
Whole Blood High Cut Relative Index	1.79	1.59	1.58	1.67	1.55		Whole Blood High Cut Relative Index	1.52	1.51	1.5	1.55	1.44
Whole Blood Low Cut Relative Index	8.54	6.73	5.87	6.29	6.47		Whole Blood Low Cut Relative Index	6.38	6.81	6.29	6.43	6.52
RBC Aggregation Index	4.76	4.22	3.72	3.77	4.16		RBC Aggregation Index	4.21	4.51	4.18	4.15	4.52
Whole Blood High Cut Reduction Viscosity	41.58	33.37	28.03	30.32	31.58		Whole Blood High Cut Reduction Viscosity	31.8	34.33	29.84	31.35	32.92
Whole Blood Low Cut Reduction Viscosity	4.38	3.45	3.31	3.84	3.2		Whole Blood Low Cut Reduction Viscosity	3.05	3.01	2.84	3.17	2.64
RBC Rigidity Index	3.61	2.69	2.61	3.04	2.52		RBC Rigidity Index	2.35	2.32	2.28	2.5	2.01
RBC Deformation Index	0.95	0.77	0.76	0.84	0.73		RBC Deformation Index	0.7	0.69	0.68	0.73	0.62
Carson Viscosity	1.8	1.73	1.72	1.81	1.67		Carson Viscosity	1.67	1.64	1.58	1.67	1.58
Group 2	C1	C7	C8	C9	C10		Group 2	C31	C32	C33	C34	C40
Shear Rate of Whole Blood Viscosity（1/S）	10.46	9.39	9.05	9.02	9.06		Shear Rate of Whole Blood Viscosity（1/S）	9.21	9.86	8.83	9.97	10
Shear Rate of Whole Blood Viscosity（5/S）	4.78	4.38	4.42	4.33	4.32		Shear Rate of Whole Blood Viscosity（5/S）	4.32	4.63	4.15	4.59	4.5
Shear Rate of Whole Blood Viscosity（50/S）	2.59	2.42	2.56	2.47	2.45		Shear Rate of Whole Blood Viscosity（50/S）	2.39	2.58	2.31	2.5	2.38
Shear Rate of Whole Blood Viscosity（200/S）	2.17	2.05	2.21	2.11	2.09		Shear Rate of Whole Blood Viscosity（200/S）	2.03	2.19	1.96	2.1	1.99
Plasma Viscosity	1.19	1.19	1.18	1.18	1.18		Plasma Viscosity	1.19	1.19	1.2	1.21	1.23
HCT	0.22	0.22	0.22	0.22	0.22		HCT	0.22	0.22	0.22	0.22	0.22
Whole Blood High Cut Relative Index	1.82	1.72	1.87	1.8	1.77		Whole Blood High Cut Relative Index	1.71	1.84	1.64	1.74	1.62
Whole Blood Low Cut Relative Index	8.77	7.89	7.68	7.67	7.66		Whole Blood Low Cut Relative Index	7.77	8.28	7.37	8.27	8.16
RBC Aggregation Index	4.82	4.59	4.1	4.27	4.34		RBC Aggregation Index	4.54	4.5	4.5	4.74	5.03
Whole Blood High Cut Reduction Viscosity	42.13	37.28	35.78	35.67	35.8		Whole Blood High Cut Reduction Viscosity	36.49	39.39	34.71	39.84	39.9
Whole Blood Low Cut Reduction Viscosity	4.46	3.89	4.67	4.27	4.12		Whole Blood Low Cut Reduction Viscosity	3.84	4.55	3.48	4.07	3.48
RBC Rigidity Index	3.74	3.27	3.96	3.63	3.48		RBC Rigidity Index	3.23	3.82	2.9	3.38	2.84
RBC Deformation Index	0.97	0.89	1.01	0.95	0.92		RBC Deformation Index	0.88	0.98	0.81	0.91	0.8
Carson Viscosity	1.8	1.71	1.88	1.79	1.76		Carson Viscosity	1.7	1.83	1.64	1.74	1.63
Group 3	C1	C7	C8	C9	C10		Group 3	C31	C32	C33	C34	C40
Shear Rate of Whole Blood Viscosity（1/S）	11.07	7.76	7.66	7.83	7.88		Shear Rate of Whole Blood Viscosity（1/S）	8.59	9.13	8.85	8.84	8.4
Shear Rate of Whole Blood Viscosity（5/S）	4.88	3.8	3.86	3.86	3.85		Shear Rate of Whole Blood Viscosity（5/S）	4.02	4.31	4.09	4.23	3.96
Shear Rate of Whole Blood Viscosity（50/S）	2.53	2.21	2.31	2.26	2.23		Shear Rate of Whole Blood Viscosity（50/S）	2.23	2.41	2.23	2.4	2.22
Shear Rate of Whole Blood Viscosity（200/S）	2.1	1.9	2.01	1.95	1.92		Shear Rate of Whole Blood Viscosity（200/S）	1.89	2.05	1.88	2.05	1.88
Plasma Viscosity	1.22	1.26	1.25	1.24	1.24		Plasma Viscosity	1.26	1.26	1.24	1.28	1.25
HCT	0.22	0.22	0.22	0.22	0.22		HCT	0.22	0.22	0.22	0.22	0.22
Whole Blood High Cut Relative Index	1.72	1.51	1.61	1.58	1.54		Whole Blood High Cut Relative Index	1.49	1.62	1.52	1.6	1.51
Whole Blood Low Cut Relative Index	9.06	6.17	6.13	6.32	6.34		Whole Blood Low Cut Relative Index	6.8	7.23	7.15	6.9	6.73
RBC Aggregation Index	5.28	4.08	3.81	4.01	4.11		RBC Aggregation Index	4.55	4.46	4.71	4.31	4.46
Whole Blood High Cut Reduction Viscosity	44.76	29.57	29.13	29.96	30.18		Whole Blood High Cut Reduction Viscosity	33.31	35.75	34.62	34.36	32.51
Whole Blood Low Cut Reduction Viscosity	3.98	2.92	3.45	3.25	3.07		Whole Blood Low Cut Reduction Viscosity	2.84	3.56	2.93	3.5	2.89
RBC Rigidity Index	3.25	2.32	2.76	2.62	2.47		RBC Rigidity Index	2.24	2.82	2.36	2.74	2.31
RBC Deformation Index	0.88	0.69	0.79	0.76	0.72		RBC Deformation Index	0.67	0.8	0.7	0.78	0.69
Carson Viscosity	1.7	1.62	1.73	1.67	1.63		Carson Viscosity	1.58	1.71	1.56	1.73	1.58
Time（d）	1	2	3	4	5	6	7	8	9	10	11	12	13	14
Environment Temperature（℃）	25	25	27	27	27	22	22	23	25	20	26	25	25	24
Altitude（m）	500	500	500	500	500	3700	3700	3700	5100	3700	3700	500	500	500
RBC counts, Hb, MCV, and HCT
Group 1	C1	C7	C8	C9	C10		Group 1	C31	C32	C33	C34	C40
RBC（×1012/L）	6.09	6.78	6.78	8.2	6.64		RBC（×1012/L）	6.37	6.37	6.15	6.6	5.89
HGB(g/L)	193	191	196	182	190		HGB(g/L)	191	186	179	195	169
MCV	99	91	92	75	91		MCV	93	93	91	94	90
HCT	0.6	0.62	0.62	0.61	0.61		HCT	0.59	0.6	0.56	0.62	0.53
Group 2	C1	C7	C8	C9	C10		Group 2	C31	C32	C33	C34	C40
RBC（×1012/L）	6.1	6.75	6.72	8.1	6.48		RBC（×1012/L）	6.28	6.33	5.99	6.29	5.74
HGB(g/L)	185	186	192	179	184		HGB(g/L)	186	184	175	193	167
MCV	98	91	93	74	91		MCV	93	92	91	93	89
HCT	0.6	0.61	0.63	0.6	0.59		HCT	0.59	0.58	0.55	0.59	0.51
Group 3	C1	C7	C8	C9	C10		Group 3	C31	C32	C33	C34	C40
RBC（×1012/L）	5.65	6.46	6.09	8.05	6.39		RBC（×1012/L）	6.33	6.4	5.99	6.21	5.68
HGB(g/L)	173	180	179	177	181		HGB(g/L)	186	184	173	191	167
MCV	98	89	92	74	91		MCV	94	93	92	93	90
HCT	0.55	0.58	0.56	0.59	0.58		HCT	0.6	0.6	0.55	0.58	0.51
